# Supplementary material for: Structure and assembly of the S-layer in C. difficile
Source: Nat Commun. 2022 Feb 25;13:970. doi: 10.1038/s41467-022-28196-w (PMC8881574; doi:10.1038/s41467-022-28196-w)
Supplement: Supplementary file 5 — Source Data [file 41467_2022_28196_MOESM5_ESM.xlsx]

## Sheet: Fig 2c
	SLPL
[SLPH] (μg ml-1)	SLPL			SLPLΔLID			SLPL F274A
100	1.1265	1.15	1.1	0.1735	0.15	0.21	0.3785	0.4	0.29
10	1.13	1.12	1.1	0.08	0.07	0.06	0.3	0.32	0.29
1	1.0525	1	1.08	0.0375	0.01	0.05	0.1525	0.21	0.16
0.1	0.864	0.85	0.9	0.01	0.06	0.09	0.013	0.02	0.01
0.01	0.166	0.2	0.17	0.019	0.04	0.01	0.018	0.02	0.02
0.005	0.014	0.01	0.02	0.0355	0.04	0.03	0.0185	0	0.04
0.001	0.02	0.03	0.05	0.01	0.04	0.07	0	0.01	0.03
0.0001	0.016	0.01	0.02	0.0195	0.01	0.02	0.019	0.02	0
	SLPH
[SLPL] (μg ml-1)	SLPH			SLPHΔHID			SLPH Y27A
100	1.19055	1.25	1.16	-0.0085	0.02	0	0.7435	0.9	0.8
10	1.294	1.3	1.28	-0.0025	0.04	0.04	0.2755	0.4	0.35
1	1.2	1.15	1.25	0.05	0	0.1	0.1455	0.17	0.27
0.1	0.847	0.9	0.75	0.003	0.05	0.01	0.075	0.02	0.1
0.01	0.1595	0.12	0.2	0.009	0	0.07	0.04	0.02	0.07
0.005	0.109	0.13	0.09	0.02	0.01	0.01	0	0.07	0.1
0.001	0.009	0	0.03	-0.02	0.03	0.05	0.0085	0.1	0
0.0001	0	0.01	0.01	0	0.01	0.05	0	0.02	0.1

## Sheet: Fig 6b
Time (h)	SlpAWT						SlpAWT + lysozyme						SlpARΔD2						SlpARΔD2 + lysozyme
0	0.05	0.05	0.05	0.05	0.05	0.05	0.05	0.05	0.05	0.05	0.05	0.05	0.05	0.05	0.05	0.05	0.05	0.05	0.05	0.05	0.05	0.05	0.05	0.05
1	0.05	0.05	0.05	0.05	0.05	0.05	0.05	0.05	0.05	0.05	0.05	0.05	0.05	0.05	0.05	0.05	0.05	0.05	0.05	0.05	0.05	0.05	0.05	0.05
2	0.17	0.16	0.16	0.15	0.15	0.15	0.17	0.17	0.17	0.16	0.15	0.16	0.15	0.16	0.15	0.11	0.1	0.11	0.15	0.15	0.15	0.11	0.11	0.11
2.5	0.23	0.23	0.22	0.24	0.24	0.25	0.24	0.24	0.23	0.24	0.24	0.25	0.24	0.24	0.24	0.17	0.16	0.17	0.24	0.23	0.23	0.17	0.16	0.18
3	0.35	0.33	0.32	0.35	0.34	0.35	0.31	0.32	0.3	0.31	0.31	0.31	0.35	0.35	0.35	0.25	0.22	0.25	0.26	0.25	0.27	0.19	0.19	0.19
4	0.6	0.61	0.59	0.6	0.6	0.61	0.47	0.45	0.47	0.45	0.44	0.44	0.62	0.6	0.62	0.45	0.45	0.45	0.25	0.25	0.26	0.17	0.16	0.17
5	1	1	1.1	1.2	1.1	1.25	0.65	0.65	0.6	0.7	0.65	0.65	1.2	1.05	1	0.8	0.8	0.85	0.35	0.36	0.35	0.22	0.23	0.22
6	1.6	1.7	1.6	1.95	1.85	1.9	1.2	1.15	1.15	1.1	1.05	1.05	1.7	1.75	1.6	1.35	1.2	1.35	0.48	0.52	0.51	0.33	0.32	0.3
7	2.25	2.45	2.3	2.45	2.55	2.45	1.6	1.6	1.8	1.55	1.6	1.55	2.5	2.4	2.4	2.05	2	1.9	0.67	0.69	0.68	0.44	0.45	0.41
8	2.6	2.55	2.6	2.8	2.85	2.7	1.95	2.1	2.15	2.25	2.05	2.1	2.6	2.65	2.75	2.4	2.65	2	1	1.05	1.05	0.63	0.65	0.6

## Sheet: Supp. Fig 3b
	SLPL
[SLPH] (μg ml-1)	D254A			I259A			F270A			Y279A			G300A			R312A			ΔLID			SLPL
100	1.1	1.01	1.1	1.037	0.95	1.2	0.295	0.4	0.35	1.025	1.2	1.1	0.988	0.87	1	1.029	1	0.99	0.042	0.09	0.05	1.077	1.1	1.15
10	1.201	1.15	1.2	1.17	1.2	1.24	0.164	0.18	0.14	1.158	1.2	1.13	1.091	1.1	0.99	1.122	1.1	1.1	0.03	0.06	0.01	1.18	1.2	1.15
1	1.214	1.22	1.25	1.163	1.11	1.18	0.039	0.08	0.02	1.171	1.07	1.2	0.936	0.95	0.89	1.142	1.24	1.12	0.011	0	0.04	1.137	1.1	1.2
0.1	0.774	0.8	0.78	0.767	0.8	0.77	0.007	0.02	0	0.774	0.8	0.75	0.253	0.3	0.27	0.728	0.78	0.69	0.031	0.06	0.01	0.853	0.9	0.78
0.01	0.206	0.15	0.24	0.159	0.15	0.16	0.005	0	0.01	0.152	0.14	0.15	0.028	0.04	0.03	0.095	0.05	0.12	0.009	0.06	0	0.132	0.17	0.14
0.005	0.111	0.1	0.11	0.089	0.08	0.09	0.005	0.05	0.01	0.089	0.08	0.05	0.012	0	0.01	0.08	0.01	0.07	-0.011	0	0.03	0.086	0.08	0.1
0.001	0.055	0.05	0.06	0.048	0	0.02	0	0	0.07	0.038	0.04	0.03	0.012	0.02	0.02	0.024	0	0.02	0.021	0.06	0	0.029	0.07	0
0.0001	0.046	0.1	0	0.035	0.03	0.02	0.01	0.05	0	0.029	0	0.03	0.014	0.01	0.01	0.014	0.01	0.05	0.026	0.02	0.04	0.017	0	0.01
	SLPH
[SLPL] (μg ml-1)	N18A			Y26A			D28A			N34A			ΔHID			SLPH
100	0.363	0.4	0.37	0.07	0	0.05	0.362	0.4	0.41	0.362	0.36	0.34	0.003	0.02	0	0.371	0.41	0.35
10	0.352	0.36	0.35	0.061	0.05	0.06	0.332	0.35	0.32	0.345	0.4	0.35	0	0.01	0.01	0.342	0.4	0.32
1	0.302	0.29	0.3	0.039	0.06	0.05	0.312	0.29	0.32	0.318	0.33	0.33	0.003	0.02	0.02	0.322	0.32	0.3
0.1	0.181	0.2	0.19	0.028	0.05	0.03	0.184	0.2	0.19	0.172	0.2	0.18	0	0.01	0.03	0.189	0.19	0.23
0.01	0.052	0.05	0.04	0.029	0.04	0.04	0.045	0.04	0.04	0.049	0	0.04	0.005	0	0.02	0.048	0.04	0.05
0.005	0.035	0.03	0.04	0.021	0.03	0	0.029	0.04	0.04	0.036	0.03	0.03	-0.003	0.01	0.01	0.043	0	0.03
0.001	0.033	0.03	0.02	0.025	0.04	0.03	0.031	0	0.03	0.03	0.02	0.02	0	0.02	0.01	0.032	0.04	0
0.0001	0.037	0	0.04	0.029	0.02	0.02	0.036	0.01	0.01	0.038	0.05	0.05	0.006	0	0.03	0.039	0.04	0.04
